# Supplementary material for: Uncovering the roles of DNA hemi-methylation in transcriptional regulation using MspJI-assisted hemi-methylation sequencing
Source: Nucleic Acids Res. 2024 Jan 23;52(5):e24. doi: 10.1093/nar/gkae023 (PMC10954476; doi:10.1093/nar/gkae023)
Supplement: gkae023_Supplemental_Files [file gkae023_supplemental_files.zip]

Archive with 4 entries (4 files):
- Mhemi_sup_figures_revised_chy_v4.pdf
- Supplementary File S1_protocol.docx
- Supplementary Table S1 Published sequencing datasets.xlsx
- Supplementary Table S2 DNA oligo sequences.xlsx
