# Supplementary material for: Uncovering the roles of DNA hemi-methylation in transcriptional regulation using MspJI-assisted hemi-methylation sequencing
Source: Nucleic Acids Res. 2024 Jan 23;52(5):e24. doi: 10.1093/nar/gkae023 (PMC10954476; doi:10.1093/nar/gkae023)
Supplement: gkae023_Supplemental_Files [file gkae023_supplemental_files.zip › Supplementary Table S1 Published sequencing datasets.xlsx]

## Sheet: Published datasets
Datasets	Source	Accession ID
PRC1.1 ChIP-seq of H1	GEO database	GEO:GSE104690
CTCF ChIP-seq of H9	ENCODE	ENCSR871MKQ
CTCF ChIP-seq of H1	ENCODE	ENCSR000BNH
BS-seq of GM12878	ENCODE	ENCSR890UQO
BS-seq of H9	GEO database	GEO:GSE60945
BS-seq of H1	ENCODE	ENCSROOOAJJ, ENCSR617FKV
total RNA-seq of GM12878	ENCODE	ENCSR820PHH
total RNA-seq of H9	ENCODE	ENCSR712BRU
MNase-seq of H9	GEO database	GEO:GSM1194221
CTCF ChIP hpBS-seq	GEO database	GEO:GSE97394
WGBS-seq data of HUES64	GEO database	GEO:GSE63278
Histone ChIP-seq of H9	ENCODE	ENCSR043VGU
Histone ChIP-seq of H9	ENCODE	ENCSR730POX
Histone ChIP-seq of H9	ENCODE	ENCSR324UNL
Histone ChIP-seq of H9	ENCODE	ENCSR876RGF
Histone ChIP-seq of H9	ENCODE	ENCSR716ZJH
Histone ChIP-seq of H9	ENCODE	ENCSR870IUC
ARNT ChIP-seq of GM12878	ENCODE	ENCSR590KEQ
ASH2L ChIP-seq of GM12878	ENCODE	ENCSR849WCQ
ATF2 ChIP-seq of GM12878	ENCODE	ENCSR000BQK
ATF2 ChIP-seq of GM12878	ENCODE	ENCSR961PPA
ATF3 ChIP-seq of GM12878	ENCODE	ENCSR000BJY
ATF7 ChIP-seq of GM12878	ENCODE	ENCSR014YCR
BACH1 ChIP-seq of GM12878	ENCODE	ENCSR636MKU
BATF ChIP-seq of GM12878	ENCODE	ENCSR000BGT
BCL11A ChIP-seq of GM12878	ENCODE	ENCSR000BHA
BCL3 ChIP-seq of GM12878	ENCODE	ENCSR000BNQ
BCLAF1 ChIP-seq of GM12878	ENCODE	ENCSR000BJZ
BCLAF1 ChIP-seq of GM12878	ENCODE	ENCSR342THD
BHLHE40 ChIP-seq of GM12878	ENCODE	ENCSR000DZJ
BHLHE40 ChIP-seq of GM12878	ENCODE	ENCSR987MTA
BMI1 ChIP-seq of GM12878	ENCODE	ENCSR469WII
BRCA1 ChIP-seq of GM12878	ENCODE	ENCSR000DZS
CBFB ChIP-seq of GM12878	ENCODE	ENCSR860UHK
CBX3 ChIP-seq of GM12878	ENCODE	ENCSR549NPZ
CBX5 ChIP-seq of GM12878	ENCODE	ENCSR372GIN
CEBPB ChIP-seq of GM12878	ENCODE	ENCSR681NOM
CEBPB ChIP-seq of GM12878	ENCODE	ENCSR000BRX
CEBPZ ChIP-seq of GM12878	ENCODE	ENCSR347NOB
CREB1 ChIP-seq of GM12878	ENCODE	ENCSR000BUF
CREM ChIP-seq of GM12878	ENCODE	ENCSR839XZU
CTCF ChIP-seq of GM12878	ENCODE	ENCSR000DZN
CTCF ChIP-seq of GM12878	ENCODE	ENCSR000DKV
CTCF ChIP-seq of GM12878	ENCODE	ENCSR000AKB
CTCF ChIP-seq of GM12878	ENCODE	ENCSR000DRZ
CUX1 ChIP-seq of GM12878	ENCODE	ENCSR000DYR
DPF2 ChIP-seq of GM12878	ENCODE	ENCSR509FWH
E2F4 ChIP-seq of GM12878	ENCODE	ENCSR000DYY
E2F8 ChIP-seq of GM12878	ENCODE	ENCSR793HVL
E4F1 ChIP-seq of GM12878	ENCODE	ENCSR439WAF
EBF1 ChIP-seq of GM12878	ENCODE	ENCSR000BGU
EBF1 ChIP-seq of GM12878	ENCODE	ENCSR000DZQ
EED ChIP-seq of GM12878	ENCODE	ENCSR199WXF
EGR1 ChIP-seq of GM12878	ENCODE	ENCSR000BMQ
EGR1 ChIP-seq of GM12878	ENCODE	ENCSR000BRG
ELF1 ChIP-seq of GM12878	ENCODE	ENCSR841NDX
ELF1 ChIP-seq of GM12878	ENCODE	ENCSR000BMB
ELK1 ChIP-seq of GM12878	ENCODE	ENCSR000DZB
EP300 ChIP-seq of GM12878	ENCODE	ENCSR000BHB
EP300 ChIP-seq of GM12878	ENCODE	ENCSR000DZG
EP300 ChIP-seq of GM12878	ENCODE	ENCSR000DZD
ESRRA ChIP-seq of GM12878	ENCODE	ENCSR000DYQ
ETS1 ChIP-seq of GM12878	ENCODE	ENCSR000BKA
ETV6 ChIP-seq of GM12878	ENCODE	ENCSR597VGC
ETV6 ChIP-seq of GM12878	ENCODE	ENCSR626VUC
EZH2 ChIP-seq of GM12878	ENCODE	ENCSR000ARD
FOS ChIP-seq of GM12878	ENCODE	ENCSR000EYZ
FOXK2 ChIP-seq of GM12878	ENCODE	ENCSR861JUQ
FOXM1 ChIP-seq of GM12878	ENCODE	ENCSR000BRU
GABPA ChIP-seq of GM12878	ENCODE	ENCSR331HPA
GATAD2B ChIP-seq of GM12878	ENCODE	ENCSR828NCB
HCFC1 ChIP-seq of GM12878	ENCODE	ENCSR514VAY
HDGF ChIP-seq of GM12878	ENCODE	ENCSR145XQO
HSF1 ChIP-seq of GM12878	ENCODE	ENCSR009MBP
IKZF1 ChIP-seq of GM12878	ENCODE	ENCSR874AFU
IKZF1 ChIP-seq of GM12878	ENCODE	ENCSR441VHN
IKZF1 ChIP-seq of GM12878	ENCODE	ENCSR000EUJ
IKZF2 ChIP-seq of GM12878	ENCODE	ENCSR822AHX
IKZF2 ChIP-seq of GM12878	ENCODE	ENCSR680UQE
IRF3 ChIP-seq of GM12878	ENCODE	ENCSR408JQO
IRF3 ChIP-seq of GM12878	ENCODE	ENCSR000DZX
IRF4 ChIP-seq of GM12878	ENCODE	ENCSR000BGY
IRF5 ChIP-seq of GM12878	ENCODE	ENCSR976TBC
JUNB ChIP-seq of GM12878	ENCODE	ENCSR897MMC
JUND ChIP-seq of GM12878	ENCODE	ENCSR000EYV
JUND ChIP-seq of GM12878	ENCODE	ENCSR000DYS
KAT2A ChIP-seq of GM12878	ENCODE	ENCSR000DNO
KDM1A ChIP-seq of GM12878	ENCODE	ENCSR391IWM
KLF5 ChIP-seq of GM12878	ENCODE	ENCSR974OFJ
LARP7 ChIP-seq of GM12878	ENCODE	ENCSR657PEW
MAFK ChIP-seq of GM12878	ENCODE	ENCSR000DYV
MAX ChIP-seq of GM12878	ENCODE	ENCSR000DZF
MAZ ChIP-seq of GM12878	ENCODE	ENCSR903MVU
MAZ ChIP-seq of GM12878	ENCODE	ENCSR000DZA
MEF2A ChIP-seq of GM12878	ENCODE	ENCSR000BKB
MEF2B ChIP-seq of GM12878	ENCODE	ENCSR177VFS
MEF2C ChIP-seq of GM12878	ENCODE	ENCSR000BNG
MLLT1 ChIP-seq of GM12878	ENCODE	ENCSR552XSN
MTA2 ChIP-seq of GM12878	ENCODE	ENCSR293QAR
MTA3 ChIP-seq of GM12878	ENCODE	ENCSR000BRH
MXI1 ChIP-seq of GM12878	ENCODE	ENCSR000DZI
MYB ChIP-seq of GM12878	ENCODE	ENCSR819ATC
MYC ChIP-seq of GM12878	ENCODE	ENCSR000DKU
NBN ChIP-seq of GM12878	ENCODE	ENCSR278SQL
NFATC1 ChIP-seq of GM12878	ENCODE	ENCSR000BQL
NFATC3 ChIP-seq of GM12878	ENCODE	ENCSR437GBJ
NFIC ChIP-seq of GM12878	ENCODE	ENCSR000BRN
NFXL1 ChIP-seq of GM12878	ENCODE	ENCSR746XEG
NFYA ChIP-seq of GM12878	ENCODE	ENCSR000DNN
NFYB ChIP-seq of GM12878	ENCODE	ENCSR000DNM
NKRF ChIP-seq of GM12878	ENCODE	ENCSR732PJX
NR2C1 ChIP-seq of GM12878	ENCODE	ENCSR784VIQ
NR2C2 ChIP-seq of GM12878	ENCODE	ENCSR000EUL
NR2F1 ChIP-seq of GM12878	ENCODE	ENCSR514VYD
NRF1 ChIP-seq of GM12878	ENCODE	ENCSR000DZO
PAX5 ChIP-seq of GM12878	ENCODE	ENCSR000BHJ
PAX5 ChIP-seq of GM12878	ENCODE	ENCSR000BHD
PAX8 ChIP-seq of GM12878	ENCODE	ENCSR192AFN
PBX3 ChIP-seq of GM12878	ENCODE	ENCSR000BGR
PKNOX1 ChIP-seq of GM12878	ENCODE	ENCSR711XNY
PML ChIP-seq of GM12878	ENCODE	ENCSR000BQM
POU2F2 ChIP-seq of GM12878	ENCODE	ENCSR000BGP
PRDM15 ChIP-seq of GM12878	ENCODE	ENCSR748SQL
RAD21 ChIP-seq of GM12878	ENCODE	ENCSR000BMY
RAD21 ChIP-seq of GM12878	ENCODE	ENCSR000EAC
RAD51 ChIP-seq of GM12878	ENCODE	ENCSR482TWQ
RB1 ChIP-seq of GM12878	ENCODE	ENCSR785OKZ
RBBP5 ChIP-seq of GM12878	ENCODE	ENCSR330EXS
RCOR1 ChIP-seq of GM12878	ENCODE	ENCSR000DZC
RELA ChIP-seq of GM12878	ENCODE	ENCSR664POU
RELB ChIP-seq of GM12878	ENCODE	ENCSR387QUV
REST ChIP-seq of GM12878	ENCODE	ENCSR000BQS
REST ChIP-seq of GM12878	ENCODE	ENCSR000BGF
RFX5 ChIP-seq of GM12878	ENCODE	ENCSR000DZW
RUNX3 ChIP-seq of GM12878	ENCODE	ENCSR000BRI
RXRA ChIP-seq of GM12878	ENCODE	ENCSR000BJD
SIN3A ChIP-seq of GM12878	ENCODE	ENCSR000DYX
SIX5 ChIP-seq of GM12878	ENCODE	ENCSR000BJE
SKIL ChIP-seq of GM12878	ENCODE	ENCSR212YKD
SMAD1 ChIP-seq of GM12878	ENCODE	ENCSR813DCK
SMAD5 ChIP-seq of GM12878	ENCODE	ENCSR251OVJ
SMARCA5 ChIP-seq of GM12878	ENCODE	ENCSR706YUH
SMC3 ChIP-seq of GM12878	ENCODE	ENCSR000DZP
SP1 ChIP-seq of GM12878	ENCODE	ENCSR000BHK
SPI1 ChIP-seq of GM12878	ENCODE	ENCSR000BGQ
SREBF1 ChIP-seq of GM12878	ENCODE	ENCSR000DYU
SREBF2 ChIP-seq of GM12878	ENCODE	ENCSR000DYT
SRF ChIP-seq of GM12878	ENCODE	ENCSR041XML
SRF ChIP-seq of GM12878	ENCODE	ENCSR000BMI
SRF ChIP-seq of GM12878	ENCODE	ENCSR000BGE
STAT1 ChIP-seq of GM12878	ENCODE	ENCSR000DZM
STAT1 ChIP-seq of GM12878	ENCODE	ENCSR332EYT
STAT3 ChIP-seq of GM12878	ENCODE	ENCSR000DZV
STAT5A ChIP-seq of GM12878	ENCODE	ENCSR000BQZ
SUPT20H ChIP-seq of GM12878	ENCODE	ENCSR000DNP
SUZ12 ChIP-seq of GM12878	ENCODE	ENCSR091BOQ
TAF1 ChIP-seq of GM12878	ENCODE	ENCSR000BGS
TARDBP ChIP-seq of GM12878	ENCODE	ENCSR412QBS
TARDBP ChIP-seq of GM12878	ENCODE	ENCSR016UEH
TBL1XR1 ChIP-seq of GM12878	ENCODE	ENCSR000DYZ
TBP ChIP-seq of GM12878	ENCODE	ENCSR000DZZ
TBX21 ChIP-seq of GM12878	ENCODE	ENCSR739IHN
TCF12 ChIP-seq of GM12878	ENCODE	ENCSR725VFL
TCF12 ChIP-seq of GM12878	ENCODE	ENCSR000BGZ
TCF3 ChIP-seq of GM12878	ENCODE	ENCSR000BQT
TCF7 ChIP-seq of GM12878	ENCODE	ENCSR501DKS
TRIM22 ChIP-seq of GM12878	ENCODE	ENCSR835XKS
TRIM22 ChIP-seq of GM12878	ENCODE	ENCSR637QAM
UBTF ChIP-seq of GM12878	ENCODE	ENCSR459FTB
USF1 ChIP-seq of GM12878	ENCODE	ENCSR000BGI
USF2 ChIP-seq of GM12878	ENCODE	ENCSR000DZU
WRNIP1 ChIP-seq of GM12878	ENCODE	ENCSR000EAA
YBX1 ChIP-seq of GM12878	ENCODE	ENCSR205SKQ
YY1 ChIP-seq of GM12878	ENCODE	ENCSR000EUM
YY1 ChIP-seq of GM12878	ENCODE	ENCSR000BNP
ZBED1 ChIP-seq of GM12878	ENCODE	ENCSR207PFI
ZBTB11 ChIP-seq of GM12878	ENCODE	ENCSR057DTZ
ZBTB33 ChIP-seq of GM12878	ENCODE	ENCSR000BHC
ZBTB33 ChIP-seq of GM12878	ENCODE	ENCSR542FLV
ZBTB4 ChIP-seq of GM12878	ENCODE	ENCSR691IQB
ZBTB40 ChIP-seq of GM12878	ENCODE	ENCSR189YYK
ZEB1 ChIP-seq of GM12878	ENCODE	ENCSR000BND
ZFP36 ChIP-seq of GM12878	ENCODE	ENCSR900XDB
ZNF143 ChIP-seq of GM12878	ENCODE	ENCSR936XTK
ZNF143 ChIP-seq of GM12878	ENCODE	ENCSR000DZL
ZNF207 ChIP-seq of GM12878	ENCODE	ENCSR117KWH
ZNF217 ChIP-seq of GM12878	ENCODE	ENCSR764CZW
ZNF24 ChIP-seq of GM12878	ENCODE	ENCSR072PWP
ZNF274 ChIP-seq of GM12878	ENCODE	ENCSR000EUK
ZNF384 ChIP-seq of GM12878	ENCODE	ENCSR000DYP
ZNF592 ChIP-seq of GM12878	ENCODE	ENCSR173ZVL
ZNF622 ChIP-seq of GM12878	ENCODE	ENCSR075FNZ
ZNF687 ChIP-seq of GM12878	ENCODE	ENCSR859FDL
ZSCAN29 ChIP-seq of GM12878	ENCODE	ENCSR412YGM
ZZZ3 ChIP-seq of GM12878	ENCODE	ENCSR000DNQ
