# Supplementary material for: Uncovering the roles of DNA hemi-methylation in transcriptional regulation using MspJI-assisted hemi-methylation sequencing
Source: Nucleic Acids Res. 2024 Jan 23;52(5):e24. doi: 10.1093/nar/gkae023 (PMC10954476; doi:10.1093/nar/gkae023)
Supplement: gkae023_Supplemental_Files [file gkae023_supplemental_files.zip › Supplementary Table S2 DNA oligo sequences.xlsx]

## Sheet: DNA oligos
Oligo name	Source	Oligo sequence
Illumina adapter_F	This study	5’-ACACTCTTTCCCTACACGACGCTCTTCCGATCT-3’
Illumina adapter_R	This study	5’-GATCGGAAGAGCACACGTCTGAACTCCAGTCAC-3’
hairpin adapter	This study	5’-CGACGTCGTCGAAG/iBiodT/GAA/5mC/GACGACGTCGT-3'
Mhemi adapter forward oligo: V1_f	This study	5’-ACGACGCTCTTCCGATCTNN-3’
Mhemi adapter reverse oligo: V1_r	This study	5’-NNNNNNAGATCGGAAGAGCACACGT-3’
Mhemi adapter forward oligo with PshAI: V1_PSHAI_f	This study	5’-ACGACGCTCTTCCGATCTNGAC
Mhemi adapter forward oligo with PshAI: V1_PSHAI_f	This study	5’-NNNNGTCNAGATCGGAAGAGCACACGT
Illumina sequencing universal PCR primer	This study	5'-AATGATACGGCGACCACCGAGATCTACACTCTTTCCCTACACGACGCTCTTCCGATCT-3'
Illumina sequencing index PCR primer	This study	5'-CAAGCAGAAGACGGCATACGAGATNNNNNNGTGACTGGAGTTCAGACGTGTGCTCTTCCGATCT-3'
FragA1	This study	5'-TATATCGCGTATTTCGCGTTATAATCGACTCCTGCATTAGGAAGCAGCCCGTAG-3'
FragA2	This study	5'-TTACCTACGGGCTGCTTCCTAATGCAGGAGTCGATTATAACGCGAAATACGCGATATAA-3'
FragB1	This study	5'-CAGGGTCCCCCGGCCACGGGGCCTGCCACCATACCCACGCCGAAACAAGCGCTCACGCC-3'
FragB2	This study	5'-CTCAGGCGTGAGCGCTTGTTTCGGCGTGGGTATGGTGGCAGGCCCCGTGGCCGGGGGAC-3'
Frag_mC1	This study	5'-CCTGCCTCAGCCTCC/5mC/GAATAGCTGGGA-3'
Frag_C1	This study	5'-CCTGCCTCAGCCTCCCGAATAGCTGGGA-3'
Frag_mC2	This study	5'-GTAATCCCAGCTATT/5mC/GGGAGGCTGAGG-3'
FragA1_v2	This study	5’-TATATCGCGTATTTCGCGTTATACTGCATTAGGAAGCAGCCCGT-3'
FragA2_v2	This study	5’-ACCTACGGGCTGCTTCCTAATGCAGTATAACGCGAAATACGCGATATAA-3'
FragB1_v2	This study	5’-CCACGGGGCCTGCCACCATACCCATCGACTCACGCCGAAACAAGCGCTCACGCC-3'
FragB2_v2	This study	5’-ctcaGGCGTGAGCGCTTGTTTCGGCGTGAGTCGATGGGTATGGTGGCAGGCCCC-3'
Frag_mC1_v2	This study	5’-GTGGCCGGGGGACCCTGCCTCAGCCTCC/5mC/GAATAGCTGGGATT-3'
Frag_C1_v2	This study	5’-GTGGCCGGGGGACCCTGCCTCAGCCTCCCGAATAGCTGGGATT-3'
Frag_mC2_v2	This study	5’-AGGTAATCCCAGCTATT/5mC/GGGAGGCTGAGGCAGGGTCCCCCGG-3'
Frag_C2_v2	This study	5’-AGGTAATCCCAGCTATTCGGGAGGCTGAGGCAGGGTCCCCCGG-3'
